# Supplementary material for: The diagnostic value and pathogenetic role of lncRNA-ATB in patients with osteoarthritis
Source: Cell Mol Biol Lett. 2018 Nov 27;23:55. doi: 10.1186/s11658-018-0118-9 (PMC6258155; doi:10.1186/s11658-018-0118-9)
Supplement: Supplementary file 1 — Data normalization using 2-ΔΔCT method. (XLS 62 kb) [file 11658_2018_118_MOESM1_ESM.xls]

## Sheet: 工作表1
Additional file 1 Data normalization using 2-ΔΔCT method
Patient 1	Actin-Ct	ATB-Ct	△Ct	△△Ct	2^-△△Ct
	15.68	19.43	3.75	-2.12
	15.71	19.45	3.74	-2.07
	15.75	19.48	3.73	-1.32
				-1.83667	3.83667
Patient 2	17.91	21.5	3.59	-2.32
	17.93	21.22	3.29	-2.57
	17.98	21.42	3.44	-2.36
				-2.41667	5.33936
Patient 3	26.5	31.02	4.52	-1.39
	26.61	31.21	4.6	-1.26
	26.84	31.12	4.28	-1.52
				-1.39	2.62079
Patient 4	18.63	23.14	4.51	-1.4
	19.09	23.15	4.06	-1.8
	19.11	23.17	4.06	-1.74
				-1.64667	3.13109
Patient 5	19.64	23.08	3.44	-2.47
	19.65	23.21	3.56	-2.3
	19.95	23.24	3.29	-2.51
				-2.42667	5.3765
Patient 6	18.05	22.64	4.59	-1.32
	18.09	22.53	4.44	-1.42
	18.1	22.59	4.49	-1.31
				-1.35	2.54912
Patient 7	20.16	23.83	3.67	-2.24
	20.38	23.59	3.21	-2.65
	20.63	23.59	2.96	-2.84
				-2.57667	5.9656
Patient 8	19.18	23.23	4.05	-1.86
	19.27	23.29	4.02	-1.84
	19.3	23.3	4	-1.8
				-1.83333	3.56359
Patient 9	20.29	24.14	3.85	-2.06
	20.43	24.02	3.59	-2.27
	20.49	24.09	3.6	-2.2
				-2.17667	4.52108
Patient 10	21.08	25.57	4.49	-1.42
	21.25	25.83	4.58	-1.28
	21.47	25.75	4.28	-1.52
				-1.40667	2.65124
Patient 11	20.18	24.56	4.38	-1.53
	20.24	24.77	4.53	-1.33
	20.29	24.78	4.49	-1.31
				-1.39	2.62079
Patient 12	24.2	28.03	3.83	-2.08
	24.26	27.78	3.52	-2.34
	24.5	27.88	3.38	-2.42
				-2.28	4.85678
Patient 13	19.2	24.45	5.25	-0.66
	19.2	24.49	5.29	-0.57
	19.35	24.55	5.2	-0.6
				-0.61	1.52626
Patient 14	19.72	23.9	4.18	-1.73
	19.72	23.96	4.24	-1.62
	19.76	23.92	4.16	-1.64
				-1.66333	3.16748
Patient 15	15.68	19.13	3.45	-2.46
	15.71	19.15	3.44	-2.42
	15.75	19.2	3.45	-2.35
				-2.41	5.31474
Patient 16	20.18	23.36	3.18	-2.73
	20.24	23.39	3.15	-2.71
	20.29	23.33	3.04	-2.76
				-2.73333	6.6499
Patient 17	20.18	23.966	3.786	-2.124
	20.24	23.89	3.65	-2.21
	20.29	23.78	3.49	-2.31
				-2.21467	4.64174
Patient 18	17.27	21.11	3.84	-2.07
	17.3	21.09	3.79	-2.07
	17.32	21.04	3.72	-2.08
				-2.07333	4.20858
Patient 19	17.83	21.61	3.78	-2.13
	17.91	21.6	3.69	-2.17
	17.91	21.68	3.77	-2.03
				-2.11	4.31691
Patient 20	16.67	20.25	3.58	-2.33
	16.71	20.27	3.56	-2.3
	16.8	20.18	3.38	-2.42
				-2.35	5.09824
Patient 21	19.05	22.97	3.92	-1.99
	19.05	23.04	3.99	-1.87
	19.9	23.09	3.19	-2.61
				-2.15667	4.45883
Patient 22	18.38	23.01	4.63	-1.28
	18.4	22.88	4.48	-1.38
	18.53	23	4.47	-1.33
				-1.33	2.51403
Patient 23	18.42	22.44	4.02	-1.89
	18.53	22.48	3.95	-1.91
	18.54	22.79	4.25	-1.55
				-1.78333	3.44221
Patient 24	20.5	24.77	4.27	-1.64
	20.95	24.71	3.76	-2.1
	20.98	24.36	3.38	-2.42
				-2.05333	4.15064
Patient 25	18.39	22.93	4.54	-1.37
	18.66	22.91	4.25	-1.61
	18.68	22.89	4.21	-1.59
				-1.52333	2.87454
Patient 26	20.67	24.18	3.51	-2.4
	20.76	24.42	3.66	-2.2
	20.82	24.65	3.83	-1.97
				-2.19	4.56305
Patient 27	21.25	25.66	4.41	-1.5
	21.29	25.71	4.42	-1.44
	22.03	25.84	3.81	-1.99
				-1.64333	3.12387
Patient 28	26.5	30.42	3.92	-1.99
	26.61	30.34	3.73	-2.13
	26.84	30.39	3.55	-2.25
				-2.12333	4.35699
Patient 29	18.63	23.54	4.91	-1
	19.09	23.75	4.66	-1.2
	19.11	23.67	4.56	-1.24
				-1.14667	2.21402
Patient 30	19.64	24.08	4.44	-1.47
	19.65	24.23	4.58	-1.28
	19.95	24.29	4.34	-1.46
				-1.40333	2.64512
Patient 31	18.05	22.64	4.59	-1.32
	18.09	22.73	4.64	-1.22
	18.1	22.99	4.89	-0.91
				-1.15	2.21914
Patient 32	20.16	24.93	4.77	-1.14
	20.38	24.82	4.44	-1.42
	20.63	24.79	4.16	-1.64
				-1.4	2.63902
Patient 33	20.16	24.53	4.37	-1.54
	20.38	24.29	3.91	-1.95
	20.63	24.59	3.96	-1.84
				-1.77667	3.42634
Patient 34	18.1	23.42	5.32	-0.59
	18.1	23.64	5.54	-0.32
	18.34	23.82	5.48	-0.32
				-0.41	1.32869
Patient 35	17.68	22.04	4.36	-1.55
	17.86	21.87	4.01	-1.85
	17.87	21.98	4.11	-1.69
				-1.69667	3.24151
Patient 36	16.58	20.48	3.9	-2.01
	16.6	20.52	3.92	-1.94
	16.78	20.69	3.91	-1.89
				-1.94667	3.85483
Patient 37	18.2905	23.64	5.34953	-0.560474
	18.7497	23.69	4.94026	-0.919737
	18.9364	23.589	4.65263	-1.14737
				-0.875861	1.8351
Patient 38	20.1125	23.83	3.71748	-2.19252
	19.2865	24	4.74808	-1.11192
	19.6618	24.01	4.34822	-1.45178
				-1.58541	3.00093
Patient 39	20.1375	24.5739	4.43637	-1.47363
	20.3297	24.3923	4.06255	-1.79745
	20.4014	24.86	4.45864	-1.34136
				-1.53748	2.90287
Patient 40	14.6657	19.0479	4.38218	-1.52782
	15.8176	19.0545	3.2369	-2.6231
	15.9184	18.7781	2.85963	-2.94037
				-2.36376	5.14711
Patient 41	16.5487	21.8843	5.33565	-0.574352
	16.9371	21.9675	5.03044	-0.829556
	17.0475	21.9254	4.87791	-0.92209
				-0.775333	1.71158
Patient 42	15.8007	19.9556	4.15493	-1.75507
	16.4205	19.7202	3.2997	-2.5603
	16.612	19.6513	3.03931	-2.76069
				-2.35869	5.12904
Patient 43	18.916	23.3797	4.46365	-1.44635
	18.9319	23.4852	4.55337	-1.30663
	19.0306	23.3501	4.31956	-1.48044
				-1.41114	2.65948
Patient 44	19.725	22.6739	2.94897	-2.96103
	19.7573	22.6422	2.88493	-2.97507
	20.2085	22.6212	2.4127	-3.3873
				-3.1078	8.62066
Patient 45	15.6657	19.0479	3.38218	-2.52782
	15.8176	19.0545	3.2369	-2.6231
	15.9184	18.9781	3.05963	-2.74037
				-2.63043	6.1921
Patient 46	20.1375	23.3874	3.2499	-2.6601
	20.3297	24.2923	3.96255	-1.89745
	20.4014	24.5956	4.19429	-1.60571
				-2.05442	4.15376
Patient 47	20.1375	23.3739	3.23637	-2.67363
	20.3297	23.4923	3.16255	-2.69745
	20.4014	23.2956	2.89429	-2.90571
				-2.75893	6.76893
Patient 48	15.8661	20.2311	4.36493	-1.54507
	16.2609	20.2092	3.94838	-1.91162
	16.0476	20.1314	4.08387	-1.71613
				-1.72427	3.30414
Patient 49	15.1433	20.4965	5.35324	-0.55676
	15.3124	20.5886	5.27615	-0.583845
	15.5494	20.4325	4.88311	-0.916887
				-0.685831	1.60863
Patient 50	15.2096	19.6485	4.4389	-1.4711
	15.3669	19.7899	4.42304	-1.43696
	15.3002	19.7435	4.44334	-1.35666
				-1.42158	2.67878
Patient 51	14.54	18.99	4.45	-1.46
	14.67	18.63	3.96	-1.9
	14.75	18.61	3.86	-1.94
				-1.76667	3.40267
Patient 52	16.64	19.64	3	-2.91
	16.65	19.64	2.99	-2.87
	16.74	19.5	2.76	-3.04
				-2.94	7.67411
Patient 53	16.14	19.45	3.31	-2.6
	16.71	19.14	2.43	-3.43
	16.73	19.19	2.46	-3.34
				-3.12333	8.71399
Patient 54	17.8	22.39	4.59	-1.32
	17.8	22.25	4.45	-1.41
	17.85	22.18	4.33	-1.47
				-1.4	2.63902
Patient 55	18.95	24.01	5.06	-0.85
	18.98	23.64	4.66	-1.2
	19.05	23.71	4.66	-1.14
				-1.06333	2.08975
Patient 56	19.79	24.12	4.33	-1.58
	19.86	24.05	4.19	-1.67
	19.94	24.01	4.07	-1.73
				-1.66	3.16017
Patient 57	18.88	24.01	5.13	-0.78
	19.02	23.57	4.55	-1.31
	19.11	23.88	4.77	-1.03
				-1.04	2.05623
Patient 58	18.06	22.07	4.01	-1.9
	18.15	21.71	3.56	-2.3
	18.18	21.93	3.75	-2.05
				-2.08333	4.23785
Patient 59	18.59	22.95	4.36	-1.55
	18.73	23.02	4.29	-1.57
	18.76	23.01	4.25	-1.55
				-1.55667	2.94173
Patient 60	14.54	17.69	3.15	-2.76
	14.67	17.73	3.06	-2.8
	14.75	18.01	3.26	-2.54
				-2.7	6.49802
Patient 61	19.11	22.59	3.48	-2.43
	19.02	22.81	3.79	-2.07
	18.88	22.58	3.7	-2.1
				-2.2	4.59479
Patient 62	18.88	22.59	3.71	-2.2
	19.02	22.87	3.85	-2.01
	19.11	22.68	3.57	-2.23
				-2.14667	4.42804
Patient 63	16.1	21.4	5.3	-0.61
	16.17	21.23	5.06	-0.8
	16.2	21.16	4.96	-0.84
				-0.75	1.68179
Patient 64	16.74	21.06	4.32	-1.59
	16.77	20.86	4.09	-1.77
	16.81	20.71	3.9	-1.9
				-1.75333	3.37137
Patient 65	15.04	19.35	4.31	-1.6
	15.1	19.19	4.09	-1.77
	15.12	19.26	4.14	-1.66
				-1.67667	3.19688
Patient 66	17.51	22.72	5.21	-0.7
	17.77	22.75	4.98	-0.88
	18.54	22.81	4.27	-1.53
				-1.03667	2.05148
Patient 67	20.2	23.39	3.19	-2.72
	20.88	23.74	2.86	-3
	20.9	23.56	2.66	-3.14
				-2.95333	7.74537
Patient 68	18.08	22.5	4.42	-1.49
	18.2	22.45	4.25	-1.61
	18.59	22.38	3.79	-2.01
				-1.70333	3.25653
Patient 69	21.12	24.39	3.27	-2.64
	21.34	24.44	3.1	-2.76
	21.45	24.65	3.2	-2.6
				-2.66667	6.3496
Patient 70	20.82	24.53	3.71	-2.2
	20.97	24.38	3.41	-2.45
	21.15	24.22	3.07	-2.73
				-2.46	5.50217
Patient 71	21.82	25.51	3.69	-2.22
	21.86	25.76	3.9	-1.96
	21.95	25.59	3.64	-2.16
				-2.11333	4.3269
Patient 72	21.12	24.79	3.67	-2.24
	21.34	25.04	3.7	-2.16
	21.85	24.95	3.1	-2.7
				-2.36667	5.15748
Patient 73	21.22	25.03	3.81	-2.1
	20.97	25.08	4.11	-1.75
	21.15	25.02	3.87	-1.93
				-1.92667	3.80176
Patient 74	21.82	26.59	4.77	-1.14
	21.86	26.96	5.1	-0.76
	21.95	27.01	5.06	-0.74
				-0.88	1.84038
Patient 75	19.73	24.44	4.71	-1.2
	19.81	24.55	4.74	-1.12
	20.14	24.09	3.95	-1.85
				-1.39	2.62079
Patient 76	20.68	24.38	3.7	-2.21
	20.79	23.99	3.2	-2.66
	21.15	23.97	2.82	-2.98
				-2.61667	6.13331
Patient 77	16.59	20.67	4.08	-1.83
	16.77	20.59	3.82	-2.04
	16.79	20.82	4.03	-1.77
				-1.88	3.68075
Patient 78	21.69	25.85	4.16	-1.75
	21.9	25.96	4.06	-1.8
	21.96	25.93	3.97	-1.83
				-1.79333	3.46615
Patient 79	18.91	23.77	4.86	-1.05
	18.7	23.81	5.11	-0.75
	18.97	24.05	5.08	-0.72
				-0.84	1.79005
Patient 80	19.73	23.94	4.21	-1.7
	19.81	23.75	3.94	-1.92
	20.14	23.79	3.65	-2.15
				-1.92333	3.79298
Patient 81	20.68	24.55	3.87	-2.04
	20.79	24.7	3.91	-1.95
	21.15	24.47	3.32	-2.48
				-2.15667	4.45883
Patient 82	16.59	20.77	4.18	-1.73
	16.77	20.89	4.12	-1.74
	16.79	20.82	4.03	-1.77
				-1.74667	3.35582
Patient 83	21.69	26.65	4.96	-0.95
	21.9	26.46	4.56	-1.3
	21.96	26.63	4.67	-1.13
				-1.12667	2.18354
Patient 84	18.61	22.97	4.36	-1.55
	18.7	22.88	4.18	-1.68
	18.97	23.05	4.08	-1.72
				-1.65	3.13834
Patient 85	19.73	23.44	3.71	-2.2
	19.81	23.85	4.04	-1.82
	20.14	23.49	3.35	-2.45
				-2.15667	4.45883
Patient 86	19.96	23.56	3.6	-2.31
	19.73	23.42	3.69	-2.17
	19.88	23.72	3.84	-1.96
				-2.14667	4.42804
Patient 87	17.67	22.93	5.26	-0.65
	17.71	22.87	5.16	-0.7
	17.88	22.81	4.93	-0.87
				-0.74	1.67018
Patient 88	19.99	23.51	3.52	-2.39
	19.98	23.28	3.3	-2.56
	20.29	23.07	2.78	-3.02
				-2.65667	6.30574
Patient 89	19.92	23.46	3.54	-2.37
	19.8	23.09	3.29	-2.57
	20.06	23.39	3.33	-2.47
				-2.47	5.54044
Patient 90	18.98	23.49	4.51	-1.4
	19.04	23.39	4.35	-1.51
	19.09	23.54	4.45	-1.35
				-1.42	2.67586
Patient 91	17.26	21.66	4.4	-1.51
	17.27	21.31	4.04	-1.82
	17.3	21.34	4.04	-1.76
				-1.69667	3.24151
Patient 92	18.58	23.42	4.84	-1.07
	18.69	23.36	4.67	-1.19
	18.78	23.26	4.48	-1.32
				-1.19333	2.2868
Patient 93	18.75	23.12	4.37	-1.54
	18.79	23.23	4.44	-1.42
	18.81	23.39	4.58	-1.22
				-1.39333	2.62685
Patient 94	20	23.41	3.41	-2.5
	20.02	23.42	3.4	-2.46
	20.08	23.43	3.35	-2.45
				-2.47	5.54044
Patient 95	20.67	24.73	4.06	-1.85
	20.72	24.77	4.05	-1.81
	20.74	24.82	4.08	-1.72
				-1.79333	3.46615
Patient 96	22.2	26.67	4.47	-1.44
	22.47	25.15	2.68	-3.18
	22.49	26.23	3.74	-2.06
				-2.22667	4.68051
Patient 97	18.98	23.59	4.61	-1.3
	19.04	23.49	4.45	-1.41
	19.09	23.34	4.25	-1.55
				-1.42	2.67586
Patient 98	19.17	23.99	4.82	-1.09
	19.19	23.96	4.77	-1.09
	19.32	24.08	4.76	-1.04
				-1.07333	2.10429
Control 1	16.29	20.79	4.5	-1.41
	16.33	20.79	4.46	-1.4
	16.51	20.81	4.3	-1.5
				-1.43667	2.70695
Control 2	20.53	25.98	5.45	-0.46
	20.6	25.93	5.33	-0.53
	20.64	25.69	5.05	-0.75
				-0.58	1.49485
Control 3	17.63	22.8	5.17	-0.74
	17.68	22.78	5.1	-0.76
	17.83	22.79	4.96	-0.84
				-0.78	1.71713
Control 4	18.98	23.29	4.31	-1.6
	19.04	23.59	4.55	-1.31
	19.09	23.14	4.05	-1.75
				-1.55333	2.93494
Control 5	17.8641	22.0832	4.21919	-1.69081
	17.8415	22.0758	4.23439	-1.62561
	17.6202	22.0973	4.47714	-1.32286
				-1.54643	2.92093
Control 6	17.0311	22.4832	5.45205	-0.457953
	17.0927	22.2032	5.1105	-0.749498
	17.0452	22.6212	5.57603	-0.223973
				-0.477141	1.39198
Control 7	20.0805	24.6682	4.58766	-1.32234
	19.9774	24.8428	4.86548	-0.994521
	20.1039	24.7894	4.68549	-1.11451
				-1.14379	2.20961
Control 8	19.2228	24.9513	5.72851	-0.181489
	19.5351	24.924	5.3889	-0.471103
	19.5723	24.8775	5.30517	-0.494826
				-0.382473	1.30357
Control 9	17.8773	22.0575	4.18026	-1.72974
	17.392	22.2639	4.87191	-0.988089
	17.6956	22.2938	4.59815	-1.20185
				-1.30656	2.47351
Control 10	16.7782	22.1634	5.38516	-0.524842
	16.7097	22.1655	5.45577	-0.404234
	16.7629	22.2713	5.50839	-0.291613
				-0.406896	1.32583
Control 11	16.689	21.8981	5.20908	-0.700922
	16.7417	21.9723	5.23059	-0.629412
	16.214	22.0393	5.82525	0.0252531
				-0.435027	1.35194
Control 12	18.0201	23.8555	5.83546	-0.0745391
	19.1558	24.0769	4.92103	-0.938972
	19.2131	23.6492	4.43602	-1.36398
				-0.792496	1.73207
Control 13	16.8773	21.1458	4.26849	-1.64151
	16.392	21.2639	4.87191	-0.988089
	16.6956	21.2938	4.59815	-1.20185
				-1.27715	2.42359
Control 14	20.1375	25.8739	5.73637	-0.173627
	20.3297	25.3939	5.06417	-0.795825
	20.4014	25.5956	5.19429	-0.605707
				-0.525053	1.43899
Control 15	19.2228	23.513	4.29024	-1.61976
	19.5351	23.5824	4.04729	-1.81271
	19.5723	23.6877	4.11546	-1.68454
				-1.70567	3.2618
Control 16	16.7905	21.7098	4.91933	-0.990675
	16.1325	21.9064	5.77383	-0.086169
	16.5678	22.1661	5.59826	-0.20174
				-0.426195	1.34368
Control 17	16.9979	22.2532	5.63378	-0.276224
	16.6194	22.1749	5.55548	-0.304519
	16.9344	22.0608	5.12636	-0.673644
				-0.418129	1.33619
Control 18	16.9716	20.9241	4.22565	-1.68435
	16.6984	20.5198	3.82133	-2.03867
	16.7013	20.5334	3.83203	-1.96797
				-1.897	3.72438
Control 19	17.77	23.63	5.86
	17.79	23.7	5.91
	17.92	23.72	5.8
					1
Control 20	14.78	20.16	5.36	-0.55
	14.8	19.8	5	-0.86
	14.82	19.81	4.99	-0.81
				-0.74	1.67018
Control 21	16.42	21.2	4.83	-1.08
	16.37	21.21	4.84	-1.02
	16.55	21.23	4.68	-1.12
				-1.07333	2.10429
Control 22	16.93	22.31	5.48	-0.43
	16.83	22.15	5.32	-0.54
	16.92	22.42	5.5	-0.3
				-0.423333	1.34102
Control 23	17.13	21.96	4.61	-1.3
	17.35	21.64	4.29	-1.57
	17.68	21.74	4.06	-1.74
				-1.53667	2.90123
Control 24	19.22	24.56	5.32	-0.59
	19.24	24.8	5.56	-0.3
	19.62	24.67	5.05	-0.75
				-0.546667	1.46071
Control 25	19.99	25.68	5.32	-0.59
	20.36	25.85	5.49	-0.37
	20.44	26.01	5.57	-0.23
				-0.396667	1.31646
Control 26	19.57	23.57	3.99	-1.09
	19.58	23.48	3.9	-1.01
	19.65	23.22	3.57	-1.67
				-1.25667	2.38943
Control 27	24.43	29.84	4.91	-1
	24.93	30.01	5.08	-0.78
	24.97	30.21	5.24	-0.56
				-0.78	1.71713
Control 28	17.26	22.85	5.43	-0.48
	17.42	22.88	5.46	-0.4
	17.96	22.68	4.72	-1.08
				-0.653333	1.5728
Control 29	18.16	22.86	4.66	-1.25
	18.2	22.59	4.39	-1.47
	18.24	22.54	4.3	-1.5
				-1.40667	2.65124
Control 30	13.85	19.32	5.4	-0.51
	13.92	19.17	5.25	-0.61
	13.86	19.12	5.26	-0.54
				-0.553333	1.46747
Control 31	19.21	23.49	4.2	-1.71
	19.29	23.62	4.33	-1.53
	19.3	23.45	4.15	-1.65
				-1.63	3.09513
Control 32	16.38	21.62	5.16	-0.28
	16.46	21.74	5.28	-0.19
	16.51	21.95	5.44	0.04
				-0.143333	1.10445
Control 33	16.49	22.01	5.47	-0.44
	16.54	21.98	5.44	-0.42
	16.61	22.01	5.4	-0.4
				-0.42	1.33793
Control 34	15.66	20.38	4.72	-1.19
	15.34	20.69	5.35	-0.51
	15.32	20.46	5.14	-0.66
				-0.786667	1.72508
Control 35	17.27	22.09	4.82	-1.09
	17.49	22.23	4.74	-1.12
	17.59	22.43	4.84	-0.96
				-1.05667	2.08012
Control 36	19.23	24.7	5.47	-0.44
	19.44	24.79	5.35	-0.51
	19.49	24.69	5.2	-0.6
				-0.516667	1.43065
Control 37	18.02	23.45	5.43	-0.48
	18.12	23.51	5.39	-0.47
	18.05	23.55	5.5	-0.3
				-0.416667	1.33484
Control 38	19.8	25.07	5.27	-0.64
	19.99	25.44	5.45	-0.41
	20.02	25.18	5.16	-0.64
				-0.563333	1.47768
Control 39	20.47	26.39	5.92	0.01
	20.57	26.18	5.61	-0.25
	20.92	26.01	5.09	-0.71
				-0.316667	1.24545
Control 40	22.53	27.31	4.78	-1.13
	22.66	27.49	4.83	-1.03
	22.42	27.4	4.98	-0.82
				-0.993333	1.99078
Control 41	19.56	24.68	5.12	-0.79
	19.79	24.53	4.74	-1.12
	20.03	24.65	4.62	-1.18
				-1.03	2.04202
Control 42	19.5	24.58	5.08	-0.83
	19.67	24.57	4.9	-0.96
	19.93	24.31	4.38	-1.42
				-1.07	2.09943
Control 43	16.71	20.98	4.27	-1.64
	16.96	20.81	3.85	-2.01
	16.78	20.71	3.93	-1.87
				-1.84	3.5801
Control 44	21.08	26.51	5.43	-0.48
	21.19	26.65	5.46	-0.4
	21.23	26.36	5.13	-0.67
				-0.516667	1.43065
Control 45	17.98	23.09	5.11	-0.8
	17.89	22.73	4.84	-1.02
	17.99	23.03	5.04	-0.76
				-0.86	1.81504
Control 46	19.56	25.28	5.72	-0.19
	19.79	25.33	5.54	-0.32
	19.53	25.05	5.52	-0.28
				-0.263333	1.20025
Control 47	19.86	25.08	5.22	-0.69
	19.79	24.83	5.04	-0.82
	20.03	24.65	4.62	-1.18
				-0.896667	1.86176
Control 48	18.35	23.14	4.79	-1.12
	18.55	23.25	4.7	-1.16
	18.14	23.13	4.99	-0.81
				-1.03	2.04202
Control 49	19.95	24.23	4.28	-1.63
	19.29	24.29	5	-0.86
	19.32	24.25	4.93	-0.87
				-1.12	2.17347
Control 50	19.81	25.07	5.26	-0.65
	19.61	25.09	5.48	-0.38
	19.89	25.03	5.14	-0.66
				-0.563333	1.47768
Control 51	16.406	22.9987	6.59273	0.682731
	18.602	23.0662	4.46424	-1.39576
	17.9815	23.2351	5.25358	-0.546421
				-0.419818	1.33776
Control 52	14.1523	19.445	5.2927	-0.617303
	14.4874	19.517	5.02958	-0.830421
	14.4448	19.296	4.85121	-0.948791
				-0.798838	1.7397
Control 53	14.9936	19.9274	4.93384	-0.976161
	15.0222	19.9454	4.92312	-0.936876
	14.7294	20.0185	5.28911	-0.51089
				-0.807975	1.75075
Control 54	15.4582	21.0795	5.62127	-0.288727
	15.7486	21.1035	5.35493	-0.505066
	15.7137	21.0474	5.33373	-0.466265
				-0.42002	1.33795
Control 55	22.92	27.02	4.1	-1.81
	22.97	27.05	4.08	-1.78
	23.25	27.17	3.92	-1.88
				-1.82333	3.53898
Control 56	15.95	21.06	5.11	-0.75
	15.96	21.15	5.19	-0.72
	16.17	21.02	4.85	-0.95
				-0.806667	1.74917
Control 57	16.46	20.89	4.43	-1.48
	16.35	21.17	4.82	-1.04
	16.55	21.07	4.52	-1.28
				-1.26667	2.40605
Control 58	13.24	18.19	4.95	-0.96
	12.76	18.33	5.57	-0.29
	12.73	18.19	5.46	-0.34
				-0.53	1.44393
Control 59	15.79	21.15	5.36	-0.55
	15.45	21.17	5.72	-0.14
	16.19	21.09	4.9	-0.9
				-0.53	1.44393
Control 60	14.24	19.54	5.3	-0.61
	14.13	19.63	5.5	-0.36
	14.07	19.68	5.61	-0.19
				-0.386667	1.30737
Control 61	15.81	20.16	4.35	-1.56
	15.91	20.24	4.33	-1.53
	15.31	20.11	4.8	-1
				-1.36333	2.57279
Control 62	15.76	20.92	5.16	-0.75
	15.4	20.69	5.29	-0.57
	15.63	20.69	5.06	-0.74
				-0.686667	1.60956
Control 63	15.6	20.85	5.25	-0.66
	15.95	20.61	4.66	-1.2
	15.96	20.92	4.96	-0.84
				-0.9	1.86607
Control 64	17.36	22.18	4.82	-1.09
	17.37	22.21	4.84	-1.02
	17.41	22.09	4.68	-1.12
				-1.07667	2.10916
Control 65	17.88	23.23	5.35	-0.56
	17.96	23.37	5.41	-0.45
	18.02	23.31	5.29	-0.51
				-0.506667	1.42076
Control 66	17.69	22.89	5.2	-0.71
	17.71	23.19	5.48	-0.38
	17.44	23.09	5.65	-0.15
				-0.413333	1.33176
Control 67	18.55	23.11	4.56	-1.35
	18.32	23.26	4.94	-0.92
	18.13	23.04	4.91	-0.89
				-1.05333	2.07532
Control 68	15.83	20.66	4.83	-1.08
	15.72	20.79	5.07	-0.79
	16.03	20.82	4.79	-1.01
				-0.96	1.94531
Control 69	15.5	20.16	4.66	-1.25
	15.62	20.09	4.47	-1.39
	15.64	20.06	4.42	-1.38
				-1.34	2.53151
Control 70	14.96	19.96	5	-0.91
	14.94	20.01	5.07	-0.79
	14.76	20.04	5.28	-0.52
				-0.74	1.67018
Control 71	14.92	20.31	5.39	-0.52
	14.93	20.38	5.45	-0.41
	15.02	20.14	5.12	-0.68
				-0.536667	1.45062
Control 72	17.81	23.06	5.25	-0.66
	17.4	23.01	5.61	-0.25
	17.4	22.91	5.51	-0.29
				-0.4	1.31951
Control 73	17.33	23.11	5.78	-0.13
	17.56	23.17	5.61	-0.25
	17.7	23.04	5.34	-0.46
				-0.28	1.21419
Control 74	17.86	23.31	5.45	-0.46
	17.78	23.35	5.57	-0.29
	17.59	23.27	5.68	-0.12
				-0.29	1.22264
Control 75	19.86	25.63	5.77	-0.14
	19.94	25.67	5.73	-0.13
	20.61	25.65	5.04	-0.76
				-0.343333	1.26868
Control 76	19.85	25.36	5.51	-0.4
	19.94	24.98	5.04	-0.82
	19.96	25.44	5.48	-0.32
				-0.513333	1.42734
